# Supplementary material for: Assembly and Comparative Analysis of Complete Mitochondrial Genome Sequence of Endangered Medicinal Plant Trichopus zeylanicus
Source: Curr Issues Mol Biol. 2025 Jul 16;47(7):553. doi: 10.3390/cimb47070553 (PMC12293161; doi:10.3390/cimb47070553)
Supplement: Supplementary file 1 [file cimb-47-00553-s001.zip]

Archive with 3 entries (3 files):
- Figure S1 and  S2.pdf
- Supplementary Tables.pdf
- Table S5. Codon preference.xlsx
