# Supplementary material for: Assembly and Comparative Analysis of Complete Mitochondrial Genome Sequence of Endangered Medicinal Plant Trichopus zeylanicus
Source: Curr Issues Mol Biol. 2025 Jul 16;47(7):553. doi: 10.3390/cimb47070553 (PMC12293161; doi:10.3390/cimb47070553)
Supplement: Supplementary file 1 [file cimb-47-00553-s001.zip › Table S5. Codon preference.xlsx]

## Sheet: Frequency
Table S5a. Codon preference in protein coding genes of Trichopus zeylanicus mitochondrial genome
CODONS	AAA	AAC	AAG	AAT	ACA	ACC	ACG	ACT	AGA	AGC	AGG	AGT	ATA	ATC	ATT	CAA	CAC	CAG	CAT	CCA	CCC	CCG	CCT	CGA	CGC	CGG	CGT	CTA	CTC	CTG	CTT	GAA	GAC	GAG	GAT	GCA	GCC	GCG	GCT	GGA	GGC	GGG	GGT	GTA	GTC	GTG	GTT	TAC	TAT
AMINOACIDS	K	N	K	N	T	T	T	T	R	S	R	S	I	I	I	Q	H	Q	H	P	P	P	P	R	R	R	R	L	L	L	L	E	D	E	D	A	A	A	A	G	G	G	G	V	V	V	V	Y	Y
rps7.t01	8	1	4	5	0	2	1	3	4	2	3	1	5	4	5	4	0	1	3	1	1	0	1	4	3	0	5	1	0	1	3	2	2	4	5	2	2	1	8	4	0	2	3	5	3	1	3	2	2
atp4.t01	3	3	10	6	3	1	3	3	5	1	1	5	5	5	7	4	0	4	0	2	1	2	3	4	2	1	3	4	2	0	3	13	2	3	3	3	1	1	5	0	3	3	3	4	6	2	1	0	1
nad4L.t01	0	1	0	4	1	0	0	2	1	0	0	0	1	3	10	2	0	0	0	2	0	0	1	3	0	1	0	0	1	0	1	3	0	0	2	1	1	1	5	2	0	1	3	1	3	1	3	0	0
nad9.t01	4	2	2	4	4	3	0	3	3	1	0	6	2	2	4	6	0	1	8	6	3	2	2	5	4	3	4	0	1	2	0	10	4	5	9	1	1	0	1	3	1	1	3	6	2	2	6	1	7
nad3.t01	2	1	1	1	0	2	1	0	1	0	1	3	1	4	6	0	1	0	0	2	2	3	6	1	0	1	1	2	2	1	1	5	0	1	7	1	3	0	2	2	0	0	4	1	1	1	2	0	4
rps12.t01	9	0	3	4	2	0	2	1	7	1	1	0	3	0	3	2	0	2	6	3	2	4	2	3	2	2	4	2	0	1	1	4	1	1	5	1	1	0	3	4	2	0	5	2	3	2	1	0	1
atp1.t01	18	6	6	9	8	5	3	8	11	5	3	7	10	6	19	20	3	5	1	11	5	0	7	7	7	0	8	4	4	6	7	30	6	8	19	11	15	6	20	15	6	11	10	7	11	13	9	2	16
atp9.t01	4	0	2	2	1	1	0	1	0	0	0	1	1	1	5	2	0	0	1	2	0	0	0	2	0	0	0	1	0	1	0	2	0	0	0	2	3	3	8	4	1	0	4	1	2	1	0	0	1
nad4.t01	8	3	5	8	7	8	2	11	9	9	0	7	11	12	24	8	2	3	10	9	8	5	16	5	1	3	3	13	3	6	18	11	3	4	7	5	11	4	9	13	3	5	13	7	3	10	12	1	15
atp8.t01	5	4	4	2	2	0	0	5	4	4	2	4	3	6	4	5	2	1	1	1	0	0	2	1	0	4	0	1	6	2	3	4	3	0	4	0	0	0	0	6	2	1	3	2	2	0	1	1	5
mttB.t01	3	3	3	3	4	1	1	0	1	2	2	3	4	7	4	6	0	1	1	3	0	2	6	0	0	0	6	1	1	1	10	5	2	5	3	2	1	0	4	1	2	1	2	3	1	4	4	0	0
ccmB.t01	2	2	2	2	4	2	2	3	1	4	0	5	2	6	8	5	0	1	8	5	5	6	4	3	0	3	3	5	2	0	7	7	1	1	2	0	0	0	2	2	0	1	8	3	2	0	4	1	7
rpl16.t01	11	0	4	4	5	4	4	0	9	1	2	4	2	2	4	5	0	2	4	2	0	2	3	3	0	1	5	2	5	2	3	6	2	0	2	2	2	3	6	8	2	1	7	2	1	5	3	0	6
rps3.t01	20	10	25	12	8	7	4	4	12	7	8	4	17	14	14	16	1	1	7	10	5	8	3	6	7	7	8	6	7	5	5	18	12	12	6	3	4	6	10	13	8	13	10	8	10	7	3	6	15
rps19.t01	4	1	8	2	2	0	0	2	5	1	1	2	2	1	3	0	0	0	1	1	0	1	2	2	0	1	2	0	1	1	1	3	0	1	2	0	0	0	2	5	1	1	1	1	0	0	4	1	0
rpl2.t01	11	3	19	6	0	6	7	7	6	5	8	3	5	8	5	9	3	3	7	4	3	9	7	6	2	4	7	4	4	6	11	13	5	9	3	11	6	8	12	9	9	12	5	7	6	3	4	0	4
nad5.t01	11	9	8	10	15	11	7	22	7	8	9	9	9	11	17	11	3	6	10	9	11	12	13	12	4	7	4	6	8	11	14	5	8	10	20	13	10	5	26	22	5	14	8	11	7	8	9	7	12
nad2.t01	4	3	14	2	1	4	6	7	5	6	4	7	3	4	4	4	7	1	1	1	2	4	8	5	3	3	3	1	0	0	9	4	1	5	3	4	4	5	10	8	1	8	4	5	3	7	4	2	4
cox2.t01	5	2	0	5	2	2	2	7	1	0	0	6	3	9	14	9	2	3	7	9	0	1	7	2	1	4	4	2	4	2	2	9	6	5	9	2	3	1	10	6	0	0	5	13	2	1	7	2	7
ccmC.t01	6	6	7	3	7	4	2	4	3	4	2	5	8	8	11	9	0	3	7	7	4	4	11	3	0	5	4	3	1	2	5	13	3	2	7	3	0	3	10	5	1	5	5	4	2	2	6	2	3
rps13.t01	3	2	3	0	1	0	2	1	2	0	1	1	0	5	9	5	0	2	4	0	1	0	1	3	0	1	4	1	0	0	1	5	2	1	3	1	3	0	1	5	0	1	2	0	1	0	4	1	4
cox1.t01	7	4	3	12	9	10	4	14	2	6	0	10	12	17	15	5	3	2	15	12	8	6	8	4	1	3	6	9	4	8	11	6	4	2	9	10	7	1	18	19	6	12	18	9	5	10	16	5	13
nad1.t01	2	1	1	2	1	0	0	0	1	0	0	4	3	0	4	2	0	0	0	3	0	1	3	1	0	0	1	4	0	1	2	1	0	0	3	2	2	0	5	3	0	1	5	3	1	3	2	0	3
rps10.t01	5	2	5	1	2	3	3	3	1	1	2	0	4	0	4	1	0	0	2	2	1	1	6	3	3	3	1	0	0	0	3	6	1	4	1	0	1	1	0	2	0	2	0	1	2	2	0	2	1
cob2_|_cob.t01	3	3	1	10	4	6	3	5	2	6	1	10	14	1	15	7	5	3	14	7	4	8	12	1	2	2	4	6	5	1	14	4	3	3	9	5	7	2	13	12	3	4	10	11	2	10	9	2	12
rps14.t01	6	1	6	2	0	0	1	0	4	0	1	2	2	1	3	0	1	0	1	1	1	1	2	6	2	1	5	0	1	0	2	1	1	2	4	3	1	1	0	1	1	0	2	3	0	1	1	0	3
rpl5.t01	5	2	2	4	3	2	1	4	4	2	2	1	3	4	4	4	1	3	5	5	1	6	2	4	1	1	1	1	3	1	0	10	1	6	9	1	2	0	2	5	2	2	2	4	2	2	2	1	4
atp6.t01	2	4	5	11	4	2	3	6	1	4	0	4	8	5	8	7	1	3	8	5	5	2	4	0	2	0	3	5	5	5	11	4	1	6	4	4	0	0	11	7	6	6	7	7	3	3	4	1	3
ccmFc.t01	14	8	13	14	3	3	10	14	12	11	9	9	8	6	14	9	7	6	16	11	15	9	20	8	9	12	9	7	9	11	15	15	15	8	8	10	8	5	18	12	9	18	14	2	10	13	9	2	9
rps2.t01	7	4	5	6	3	2	2	2	6	1	1	1	6	8	8	5	1	1	6	2	2	1	3	3	0	2	5	2	2	3	2	4	1	1	8	2	0	2	6	4	2	2	1	4	1	2	4	0	5
rps4.t01	18	10	8	9	4	3	1	9	21	2	9	6	12	6	3	8	4	2	6	3	2	4	7	6	5	2	5	8	6	3	7	12	6	5	3	3	0	1	2	9	2	3	3	3	1	4	5	4	6
nad6.t01	3	0	5	7	5	6	5	6	4	1	8	4	6	6	9	3	1	1	5	6	1	1	3	4	3	0	3	6	3	4	7	7	4	2	3	1	3	4	7	4	1	2	4	8	4	4	8	1	6
[truncated: 13 more columns]

## Sheet: RSCU
Table S5a. RSCU values of protein coding genes of Trichopus zeylanicus mitochondrial genome
CODONS	AAA	AAC	AAG	AAT	ACA	ACC	ACG	ACT	AGA	AGC	AGG	AGT	ATA	ATC	ATT	CAA	CAC	CAG	CAT	CCA	CCC	CCG	CCT	CGA	CGC	CGG	CGT	CTA	CTC	CTG	CTT	GAA	GAC	GAG	GAT	GCA	GCC	GCG	GCT	GGA	GGC	GGG	GGT	GTA	GTC	GTG	GTT	TAC	TAT
AMINOACIDS	K	N	K	N	T	T	T	T	R	S	R	S	I	I	I	Q	H	Q	H	P	P	P	P	R	R	R	R	L	L	L	L	E	D	E	D	A	A	A	A	G	G	G	G	V	V	V	V	Y	Y
rps7.t01	1.333	0.333	0.667	1.667	0	1.333	0.667	2	1.263	2.4	0.947	1.2	1.071	0.857	1.071	1.6	0	0.4	2	1.333	1.333	0	1.333	1.263	0.947	0	1.579	0.6	0	0.6	1.8	0.667	0.571	1.333	1.429	0.615	0.615	0.308	2.462	1.778	0	0.889	1.333	1.667	1	0.333	1	1	1
atp4.t01	0.462	0.667	1.538	1.333	1.2	0.4	1.2	1.2	1.875	0.316	0.375	1.579	0.882	0.882	1.235	1	0	1	0	1	0.5	1	1.5	1.5	0.75	0.375	1.125	1.143	0.571	0	0.857	1.625	0.8	0.375	1.2	1.2	0.4	0.4	2	0	1.333	1.333	1.333	1.231	1.846	0.615	0.308	0	2
nad4L.t01	0	0.4	0	1.6	1.333	0	0	2.667	1.2	0	0	0	0.214	0.643	2.143	2	0	0	0	2.667	0	0	1.333	3.6	0	1.2	0	0	0.667	0	0.667	2	0	0	2	0.5	0.5	0.5	2.5	1.333	0	0.667	2	0.5	1.5	0.5	1.5	0	0
nad9.t01	1.333	0.667	0.667	1.333	1.6	1.2	0	1.2	0.947	0.286	0	1.714	0.75	0.75	1.5	1.714	0	0.286	2	1.846	0.923	0.615	0.615	1.579	1.263	0.947	1.263	0	0.75	1.5	0	1.333	0.615	0.667	1.385	1.333	1.333	0	1.333	1.5	0.5	0.5	1.5	1.5	0.5	0.5	1.5	0.25	1.75
nad3.t01	1.333	1	0.667	1	0	2.667	1.333	0	1.2	0	1.2	1.059	0.273	1.091	1.636	0	2	0	0	0.615	0.615	0.923	1.846	1.2	0	1.2	1.2	1.091	1.091	0.545	0.545	1.667	0	0.333	2	0.667	2	0	1.333	1.333	0	0	2.667	0.8	0.8	0.8	1.6	0	2
rps12.t01	1.5	0	0.5	2	1.6	0	1.6	0.8	2.211	0.75	0.316	0	1.5	0	1.5	1	0	1	2	1.091	0.727	1.455	0.727	0.947	0.632	0.632	1.263	1.714	0	0.857	0.857	1.6	0.333	0.4	1.667	0.8	0.8	0	2.4	1.455	0.727	0	1.818	1	1.5	1	0.5	0	2
atp1.t01	1.5	0.8	0.5	1.2	1.333	0.833	0.5	1.333	1.833	0.882	0.5	1.235	0.857	0.514	1.629	1.6	1.5	0.4	0.5	1.913	0.87	0	1.217	1.167	1.167	0	1.333	0.49	0.49	0.735	0.857	1.579	0.48	0.421	1.52	0.846	1.154	0.462	1.538	1.429	0.571	1.048	0.952	0.7	1.1	1.3	0.9	0.222	1.778
atp9.t01	1.333	0	0.667	2	1.333	1.333	0	1.333	0	0	0	0.5	0.429	0.429	2.143	2	0	0	2	4	0	0	0	6	0	0	0	1	0	1	0	2	0	0	0	0.5	0.75	0.75	2	1.778	0.444	0	1.778	1	2	1	0	0	2
nad4.t01	1.231	0.545	0.769	1.455	1	1.143	0.286	1.571	2.571	1.038	0	0.808	0.702	0.766	1.532	1.455	0.333	0.545	1.667	0.947	0.842	0.526	1.684	1.429	0.286	0.857	0.857	1.238	0.286	0.571	1.714	1.467	0.6	0.533	1.4	0.69	1.517	0.552	1.241	1.529	0.353	0.588	1.529	0.875	0.375	1.25	1.5	0.125	1.875
atp8.t01	1.111	1.333	0.889	0.667	1.143	0	0	2.857	2.182	1.143	1.091	1.143	0.692	1.385	0.923	1.667	1.333	0.333	0.667	1.333	0	0	2.667	0.545	0	2.182	0	0.375	2.25	0.75	1.125	2	0.857	0	1.143	0	0	0	0	2	0.667	0.333	1	1.6	1.6	0	0.8	0.333	1.667
mttB.t01	1	1	1	1	2.667	0.667	0.667	0	0.667	0.571	1.333	0.857	0.8	1.4	0.8	1.714	0	0.286	2	1.091	0	0.727	2.182	0	0	0	4	0.3	0.3	0.3	3	1	0.8	1	1.2	1.143	0.571	0	2.286	0.667	1.333	0.667	1.333	1	0.333	1.333	1.333	0	0
ccmB.t01	1	1	1	1	1.455	0.727	0.727	1.091	0.6	0.706	0	0.882	0.375	1.125	1.5	1.667	0	0.333	2	1	1	1.2	0.8	1.8	0	1.8	1.8	1.154	0.462	0	1.615	1.75	0.667	0.25	1.333	0	0	0	4	0.727	0	0.364	2.909	1.333	0.889	0	1.778	0.25	1.75
rpl16.t01	1.467	0	0.533	2	1.538	1.231	1.231	0	2.7	0.429	0.6	1.714	0.75	0.75	1.5	1.429	0	0.571	2	1.143	0	1.143	1.714	0.9	0	0.3	1.5	0.8	2	0.8	1.2	2	1	0	1	0.615	0.615	0.923	1.846	1.778	0.444	0.222	1.556	0.727	0.364	1.818	1.091	0	2
rps3.t01	0.889	0.909	1.111	1.091	1.391	1.217	0.696	0.696	1.5	0.824	1	0.471	1.133	0.933	0.933	1.882	0.25	0.118	1.75	1.538	0.769	1.231	0.462	0.75	0.875	0.875	1	0.878	1.024	0.732	0.732	1.2	1.333	0.8	0.667	0.522	0.696	1.043	1.739	1.182	0.727	1.182	0.909	1.143	1.429	1	0.429	0.571	1.429
rps19.t01	0.667	0.667	1.333	1.333	2	0	0	2	2.727	0.545	0.545	1.091	1	0.5	1.5	0	0	0	2	1	0	1	2	1.091	0	0.545	1.091	0	2	2	2	1.5	0	0.5	2	0	0	0	4	2.5	0.5	0.5	0.5	0.8	0	0	3.2	2	0
rpl2.t01	0.733	0.667	1.267	1.333	0	1.2	1.4	1.4	1.091	0.882	1.455	0.529	0.833	1.333	0.833	1.5	0.6	0.5	1.4	0.696	0.522	1.565	1.217	1.091	0.364	0.727	1.273	0.727	0.727	1.091	2	1.182	1.25	0.818	0.75	1.189	0.649	0.865	1.297	1.029	1.029	1.371	0.571	1.4	1.2	0.6	0.8	0	2
nad5.t01	1.158	0.947	0.842	1.053	1.091	0.8	0.509	1.6	0.977	0.762	1.256	0.857	0.73	0.892	1.378	1.294	0.462	0.706	1.538	0.8	0.978	1.067	1.156	1.674	0.558	0.977	0.558	0.529	0.706	0.971	1.235	0.667	0.571	1.333	1.429	0.963	0.741	0.37	1.926	1.796	0.408	1.143	0.653	1.257	0.8	0.914	1.029	0.737	1.263
nad2.t01	0.444	1.2	1.556	0.8	0.222	0.889	1.333	1.556	1.304	1.44	1.043	1.68	0.818	1.091	1.091	1.6	1.75	0.4	0.25	0.267	0.533	1.067	2.133	1.304	0.783	0.783	0.783	0.316	0	0	2.842	0.889	0.5	1.111	1.5	0.696	0.696	0.87	1.739	1.524	0.19	1.524	0.762	1.053	0.632	1.474	0.842	0.667	1.333
cox2.t01	2	0.571	0	1.429	0.615	0.615	0.615	2.154	0.5	0	0	1.714	0.346	1.038	1.615	1.5	0.444	0.5	1.556	2.118	0	0.235	1.647	1	0.5	2	2	0.545	1.091	0.545	0.545	1.286	0.8	0.714	1.2	0.5	0.75	0.25	2.5	2.182	0	0	1.818	2.261	0.348	0.174	1.217	0.444	1.556
ccmC.t01	0.923	1.333	1.077	0.667	1.647	0.941	0.471	0.941	1.059	0.667	0.706	0.833	0.889	0.889	1.222	1.5	0	0.5	2	1.077	0.615	0.615	1.692	1.059	0	1.765	1.412	0.643	0.214	0.429	1.071	1.733	0.6	0.267	1.4	0.75	0	0.75	2.5	1.25	0.25	1.25	1.25	1.143	0.571	0.571	1.714	0.8	1.2
rps13.t01	1	2	1	0	1	0	2	1	1.091	0	0.545	0.667	0	1.071	1.929	1.429	0	0.571	2	0	2	0	2	1.636	0	0.545	2.182	1	0	0	1	1.667	0.8	0.333	1.2	0.8	2.4	0	0.8	2.5	0	0.5	1	0	0.8	0	3.2	0.4	1.6
cox1.t01	1.4	0.5	0.6	1.5	0.973	1.081	0.432	1.514	0.75	0.8	0	1.333	0.818	1.159	1.023	1.429	0.333	0.571	1.667	1.412	0.941	0.706	0.941	1.5	0.375	1.125	2.25	1.019	0.453	0.906	1.245	1.5	0.615	0.5	1.385	1.111	0.778	0.111	2	1.382	0.436	0.873	1.309	0.9	0.5	1	1.6	0.556	1.444
nad1.t01	1.333	0.667	0.667	1.333	4	0	0	0	2	0	0	1.846	1.286	0	1.714	2	0	0	0	1.714	0	0.571	1.714	2	0	0	2	1.846	0	0.462	0.923	2	0	0	2	0.889	0.889	0	2.222	1.333	0	0.444	2.222	1.333	0.444	1.333	0.889	0	2
rps10.t01	1	1.333	1	0.667	0.727	1.091	1.091	1.091	0.462	0.667	0.923	0	1.5	0	1.5	2	0	0	2	0.8	0.4	0.4	2.4	1.385	1.385	1.385	0.462	0	0	0	1.5	1.2	1	0.8	1	0	2	2	0	2	0	2	0	0.8	1.6	1.6	0	1.333	0.667
cob2_|_cob.t01	1.5	0.462	0.5	1.538	0.889	1.333	0.667	1.111	1	1.2	0.5	2	1.4	0.1	1.5	1.4	0.526	0.6	1.474	0.903	0.516	1.032	1.548	0.5	1	1	2	0.8	0.667	0.133	1.867	1.143	0.5	0.857	1.5	0.741	1.037	0.296	1.926	1.655	0.414	0.552	1.379	1.375	0.25	1.25	1.125	0.286	1.714
rps14.t01	1	0.667	1	1.333	0	0	4	0	1.263	0	0.316	1	1	0.5	1.5	0	1	0	1	0.8	0.8	0.8	1.6	1.895	0.632	0.316	1.579	0	0.667	0	1.333	0.667	0.4	1.333	1.6	2.4	0.8	0.8	0	1	1	0	2	2.4	0	0.8	0.8	0	2
rpl5.t01	1.429	0.667	0.571	1.333	1.2	0.8	0.4	1.6	1.846	0.8	0.923	0.4	0.818	1.091	1.091	1.143	0.333	0.857	1.667	1.429	0.286	1.714	0.571	1.846	0.462	0.462	0.462	0.462	1.385	0.462	0	1.25	0.2	0.75	1.8	0.8	1.6	0	1.6	1.818	0.727	0.727	0.727	1.6	0.8	0.8	0.8	0.4	1.6
atp6.t01	0.571	0.533	1.429	1.467	1.067	0.533	0.8	1.6	1	0.828	0	0.828	1.143	0.714	1.143	1.4	0.222	0.6	1.778	1.25	1.25	0.5	1	0	2	0	3	0.652	0.652	0.652	1.435	0.8	0.4	1.2	1.6	1.067	0	0	2.933	1.077	0.923	0.923	1.077	1.647	0.706	0.706	0.941	0.5	1.5
ccmFc.t01	1.037	0.727	0.963	1.273	0.4	0.4	1.333	1.867	1.22	1.179	0.915	0.964	0.857	0.643	1.5	1.2	0.609	0.8	1.391	0.8	1.091	0.655	1.455	0.814	0.915	1.22	0.915	0.656	0.844	1.031	1.406	1.304	1.304	0.696	0.696	0.976	0.78	0.488	1.756	0.906	0.679	1.358	1.057	0.235	1.176	1.529	1.059	0.364	1.636
rps2.t01	1.167	0.8	0.833	1.2	1.333	0.889	0.889	0.889	2.118	0.316	0.353	0.316	0.818	1.091	1.091	1.667	0.286	0.333	1.714	1	1	0.5	1.5	1.059	0	0.706	1.765	0.706	0.706	1.059	0.706	1.6	0.222	0.4	1.778	0.8	0	0.8	2.4	1.778	0.889	0.889	0.444	1.455	0.364	0.727	1.455	0	2
rps4.t01	1.385	1.053	0.615	0.947	0.941	0.706	0.235	2.118	2.625	0.414	1.125	1.241	1.714	0.857	0.429	1.6	0.8	0.4	1.2	0.75	0.5	1	1.75	0.75	0.625	0.25	0.625	1.231	0.923	0.462	1.077	1.412	1.333	0.588	0.667	2	0	0.667	1.333	2.118	0.471	0.706	0.706	0.923	0.308	1.231	1.538	0.8	1.2
nad6.t01	0.75	0	1.25	2	0.909	1.091	0.909	1.091	1.091	0.3	2.182	1.2	0.857	0.857	1.286	1.5	0.333	0.5	1.667	2.182	0.364	0.364	1.091	1.091	0.818	0	0.818	0.9	0.45	0.6	1.05	1.556	1.143	0.444	0.857	0.267	0.8	1.067	1.867	1.455	0.364	0.727	1.455	1.333	0.667	0.667	1.333	0.286	1.714
CODONS	AAA	AAC	AAG	AAT	ACA	ACC	ACG	ACT	AGA	AGC	AGG	AGT	ATA	ATC	ATT	CAA	CAC	CAG	CAT	CCA	CCC	CCG	CCT	CGA	CGC	CGG	CGT	CTA	CTC	CTG	CTT	GAA	GAC	GAG	GAT	GCA	GCC	GCG	GCT	GGA	GGC	GGG	GGT	GTA	GTC	GTG	GTT	TAC	TAT
AMINOACIDS	K	N	K	N	T	T	T	T	R	S	R	S	I	I	I	Q	H	Q	H	P	P	P	P	R	R	R	R	L	L	L	L	E	D	E	D	A	A	A	A	G	G	G	G	V	V	V	V	Y	Y
	1.09341	0.73275	0.844094	1.26725	1.14397	0.785	0.812219	1.25875	1.40228	0.629531	0.629656	0.989406	0.851719	0.792219	1.35594	1.40281	0.409813	0.409687	1.40269	1.26609	0.605469	0.706594	1.42172	1.38672	0.510531	0.755437	1.31547	0.712969	0.668	0.599781	1.19388	1.41388	0.615437	0.586125	1.32206	0.793125	0.777219	0.446	1.85866	1.4935	0.480594	0.7275	1.29834	1.15597	0.825063	0.838281	1.18066	0.385125	1.48988
[truncated: 12 more columns]
